# Supplementary material for: Kisspeptin signaling in astrocytes modulates the reproductive axis
Source: J Clin Invest. 2024 Jun 11;134(15):e172908. doi: 10.1172/JCI172908 (PMC11291270; doi:10.1172/JCI172908)
Supplement: Supporting data values [file jci-134-172908-s172.xlsx]

## Sheet: Figure 1-A
				1.75	0.807355	CONTROL.MALE vs KP10.MALE			CONTROL MALE	CONTROL MALE	CONTROL MALE	CONTROL MALE	CONTROL MALE	CONTROL MALE	KP10 MALE	KP10 MALE	KP10 MALE	KP10 MALE	KP10 MALE	KP10 MALE
Row	Index	Peak Name	Group			FoldChange	log2 FC	T.Test	7	8	9	10	11	12	19	22	23	24	31	32
1995	1995	sp|Q8CA95|PDE10_MOUSE	cAMP and cAMP-inhibited cGMP 3',5'-cyclic phosphodiesterase 10A OS=Mus musculus GN=Pde10a PE=1 SV=2			2.60335	1.38037	3.40012e-05	10283.9	8046.32	5687.63	11519	4576.66	3669.08	17927.3	21240.7	19368.2	16204.5	22511.2	16729.3
105	105	sp|P46660|AINX_MOUSE	Alpha-internexin OS=Mus musculus GN=Ina PE=1 SV=3			1.76635	0.820771	0.000101486	2.35482e+06	2.0983e+06	1.31594e+06	1.63316e+06	2.52784e+06	1.94661e+06	3.05387e+06	3.039e+06	3.57813e+06	3.99641e+06	3.47289e+06	3.83804e+06
1773	1773	sp|P03930|ATP8_MOUSE	ATP synthase protein 8 OS=Mus musculus GN=Mtatp8 PE=1 SV=1			1.82671	0.869247	0.000121675	218903	214666	174072	153135	270590	182770	413527	399697	367535	378590	266074	392450
1562	1562	sp|Q80UW2|FBX2_MOUSE	F-box only protein 2 OS=Mus musculus GN=Fbxo2 PE=1 SV=1			0.451762	-1.14636	0.000372682	270598	262843	340904	347897	417246	395733	114298	97726.7	111364	141570	239075	215403
1497	1497	sp|P84104|SRSF3_MOUSE	Serine/arginine-rich splicing factor 3 OS=Mus musculus GN=Srsf3 PE=1 SV=1			2.52394	1.33568	0.000585864	119127	282528	54760.5	89581.7	122747	95627.3	324830	345230	387962	342913	229450	298848
2146	2146	sp|Q9Z110|P5CS_MOUSE	Delta-1-pyrroline-5-carboxylate synthase OS=Mus musculus GN=Aldh18a1 PE=1 SV=2			2.11637	1.08159	0.00084667	19681.3	25994.8	7435.18	10629.7	23160	14743	37412.1	29123	39174.8	42455.4	26068.5	40882.7
2034	2034	sp|P17665|COX7C_MOUSE	Cytochrome c oxidase subunit 7C, mitochondrial OS=Mus musculus GN=Cox7c PE=1 SV=1			2.10564	1.07426	0.000920848	271138	298501	291394	260178	261196	260102	621622	667513	744263	666793	350417	407924
2357	2357	sp|P68372|TBB4B_MOUSE	Tubulin beta-4B chain OS=Mus musculus GN=Tubb4b PE=1 SV=1			0.102918	-3.28044	0.000943234	34487.6	3931.85	37251.4	42763.9	45808.1	28554.7	2484.7	2077.99	6627.31	5572.4	2196.81	883.076
114	114	sp|P08551|NFL_MOUSE	Neurofilament light polypeptide OS=Mus musculus GN=Nefl PE=1 SV=5			2.37059	1.24525	0.00133694	883369	933382	295957	489597	592900	518155	1.17817e+06	1.11298e+06	1.2995e+06	1.83039e+06	1.27522e+06	2.10661e+06
1142	1142	sp|Q8CGP2|H2B1P_MOUSE	Histone H2B type 1-P OS=Mus musculus GN=Hist1h2bp PE=1 SV=3			0.558166	-0.841233	0.00135612	308699	257135	252520	366509	194355	222932	134703	155606	182446	150506	115911	155095
2423	2423	sp|Q8BTM8|FLNA_MOUSE	Filamin-A OS=Mus musculus GN=Flna PE=1 SV=5			1.78435	0.835401	0.00141122	761055	787041	482447	618025	547522	910050	1.51882e+06	1.39133e+06	854078	1.38253e+06	1.02009e+06	1.15995e+06
1528	1528	sp|P99024|TBB5_MOUSE	Tubulin beta-5 chain OS=Mus musculus GN=Tubb5 PE=1 SV=1			0.154987	-2.68978	0.00167594	73021.7	5729.96	58639	72723.5	82394	53407.7	4888.2	4283.71	7723.53	5768.66	17347.7	13600.7
2341	2341	sp|Q8BMJ3|IF1AX_MOUSE	Eukaryotic translation initiation factor 1A, X-chromosomal OS=Mus musculus GN=Eif1ax PE=2 SV=3			0.560699	-0.834701	0.00255282	25915.7	27918.2	41880.4	35807.2	23084.5	34132.6	16355.8	15571.9	13274.9	13571.9	22935.6	24115.5
1537	1537	sp|Q5M8N4|D39U1_MOUSE	Epimerase family protein SDR39U1 OS=Mus musculus GN=Sdr39u1 PE=1 SV=1			1.78854	0.838783	0.00272936	77394.9	76358.9	27456.9	45386.7	97181.1	49916.7	135235	119850	115050	112432	91631.5	94169.2
469	469	sp|Q99LC3|NDUAA_MOUSE	NADH dehydrogenase [ubiquinone] 1 alpha subcomplex subunit 10, mitochondrial OS=Mus musculus GN=Ndufa10 PE=1 SV=1			1.80958	0.855658	0.00317017	457641	611846	310743	378886	570669	464691	1.07631e+06	932738	1.06391e+06	745640	646871	591361
243	243	sp|Q02248|CTNB1_MOUSE	Catenin beta-1 OS=Mus musculus GN=Ctnnb1 PE=1 SV=1			1.77749	0.829844	0.00364959	158704	209408	136892	131084	270023	148862	368761	358699	343171	359954	215045	229575
2115	2115	sp|Q9CYN9|RENR_MOUSE	Renin receptor OS=Mus musculus GN=Atp6ap2 PE=1 SV=2			1.90065	0.92649	0.00419081	23998.7	16567.1	32425.9	20103.9	26346.3	18191.6	50733.3	54921.1	50094.4	50286.2	28485.7	27072.2
1556	1556	sp|Q99L45|IF2B_MOUSE	Eukaryotic translation initiation factor 2 subunit 2 OS=Mus musculus GN=Eif2s2 PE=1 SV=1			0.389225	-1.36132	0.00422315	51897.9	49959.9	80628.2	72934.1	67036.9	74810.3	20158	13043.9	7487.95	3073.65	52492.3	58370.5
307	307	sp|P09405|NUCL_MOUSE	Nucleolin OS=Mus musculus GN=Ncl PE=1 SV=2			0.436393	-1.1963	0.00426165	914068	787708	1.49363e+06	1.44729e+06	891639	1.1897e+06	249976	384868	280816	319798	968787	730076
1771	1771	sp|Q91ZR1|RAB4B_MOUSE	Ras-related protein Rab-4B OS=Mus musculus GN=Rab4b PE=1 SV=2			1.92996	0.948572	0.00430056	33244.7	51271.1	12579.5	19038.8	31018.8	26810.5	60829.6	59171.3	70010	63246.7	39269	43216.1
912	912	sp|Q78ZA7|NP1L4_MOUSE	Nucleosome assembly protein 1-like 4 OS=Mus musculus GN=Nap1l4 PE=1 SV=1			0.424058	-1.23767	0.0050572	209616	254702	392601	335838	206597	284149	113747	72186.4	39256	58751.4	259065	170899
1284	1284	sp|Q9CPQ1|COX6C_MOUSE	Cytochrome c oxidase subunit 6C OS=Mus musculus GN=Cox6c PE=1 SV=3			2.26835	1.18164	0.00568562	431183	971898	338530	501347	451663	467536	1.41206e+06	1.42311e+06	1.63821e+06	1.32625e+06	618151	755085
827	827	sp|O35381|AN32A_MOUSE	Acidic leucine-rich nuclear phosphoprotein 32 family member A OS=Mus musculus GN=Anp32a PE=1 SV=1			0.30267	-1.72418	0.00675661	51498.7	45661.8	112761	80478.7	54516.4	59072.6	12766.8	5471.22	3961.27	2163.58	51459.5	46453.3
1553	1553	sp|Q9JJF0|NP1L5_MOUSE	Nucleosome assembly protein 1-like 5 OS=Mus musculus GN=Nap1l5 PE=1 SV=1			0.412855	-1.27629	0.00691101	59837.3	48457.6	113634	78771.7	44501.4	85218.5	25003	22875	13349.5	18352.1	51389.1	46732.6
2097	2097	sp|P23927|CRYAB_MOUSE	Alpha-crystallin B chain OS=Mus musculus GN=Cryab PE=1 SV=2			1.85444	0.890987	0.00700312	57684.1	70491.7	45920.1	57063.3	75091.6	16669.5	101483	59421.5	141189	98452.7	100869	97422.8
1566	1566	sp|Q6ZWN5|RS9_MOUSE	40S ribosomal protein S9 OS=Mus musculus GN=Rps9 PE=1 SV=3			2.37	1.24488	0.00709003	74782.2	121244	35179.3	64571.7	75880.9	51024.5	263621	172005	201984	160203	77534.5	126407
1978	1978	sp|Q8VE70|PDC10_MOUSE	Programmed cell death protein 10 OS=Mus musculus GN=Pdcd10 PE=1 SV=1			0.524528	-0.930908	0.00731486	37369.2	34045.2	60442.9	59776.6	27389.1	49034.8	20391.1	12826	26505.2	20037.7	29413.8	31430
2080	2080	sp|Q59J78|MIMIT_MOUSE	Mimitin, mitochondrial OS=Mus musculus GN=Ndufaf2 PE=1 SV=1			0.560696	-0.834709	0.00756667	66604.3	66968.3	125042	101805	64764.1	96191.8	34307.8	50827.8	57149.7	33771.9	67791.9	48484.1
891	891	sp|P25444|RS2_MOUSE	40S ribosomal protein S2 OS=Mus musculus GN=Rps2 PE=1 SV=3			1.98365	0.988158	0.00802172	209375	294544	88272	146424	208713	160092	479889	399675	434373	432187	183675	266938
1137	1137	sp|P41216|ACSL1_MOUSE	Long-chain-fatty-acid--CoA ligase 1 OS=Mus musculus GN=Acsl1 PE=1 SV=2			1.9711	0.979005	0.00822302	517534	1.21161e+06	175484	272584	484592	577570	1.13771e+06	964620	1.22903e+06	1.13013e+06	827493	1.09617e+06
2250	2250	sp|Q8BGX2|CS052_MOUSE	Uncharacterized protein C19orf52 homolog OS=Mus musculus PE=1 SV=1			1.79895	0.847157	0.00824316	45762.8	42059.4	55421	16864	47015.1	20860.1	73652.7	69977.3	93708.8	64036.9	42548.5	66205.3
2302	2302	sp|Q9EST5|AN32B_MOUSE	Acidic leucine-rich nuclear phosphoprotein 32 family member B OS=Mus musculus GN=Anp32b PE=1 SV=1			0.534454	-0.903862	0.0085315	40517.3	36832.4	34964.4	56378.3	32693.1	46146	18649.2	8728.04	17234	15589.9	38048	34045.2
695	695	sp|P28656|NP1L1_MOUSE	Nucleosome assembly protein 1-like 1 OS=Mus musculus GN=Nap1l1 PE=1 SV=2			0.40022	-1.32114	0.00913653	207969	202943	454384	397682	283729	347272	49986.5	57274.9	72640.4	89885.9	310100	178120
457	457	sp|P68040|RACK1_MOUSE	Receptor of activated protein C kinase 1 OS=Mus musculus GN=Rack1 PE=1 SV=3			1.9537	0.966206	0.00941166	241441	378800	126310	199397	263415	204021	584778	509501	556134	565763	232998	312150
1645	1645	sp|Q91YS8|KCC1A_MOUSE	Calcium/calmodulin-dependent protein kinase type 1 OS=Mus musculus GN=Camk1 PE=1 SV=1			0.416708	-1.26289	0.0094799	34025.4	43599.5	34424.7	35316.4	31140.2	78808.4	10846.3	17492.5	25898.4	10529.2	19538.5	22920.1
2451	2451	sp|Q6GQS1|SCMC3_MOUSE	Calcium-binding mitochondrial carrier protein SCaMC-3 OS=Mus musculus GN=Slc25a23 PE=1 SV=1			4.26181	2.09147	0.00981606	2035.1	8071.71	54197.4	1257.68	175999	12353.8	233740	194192	235397	215239	19643.3	183925
2099	2099	sp|Q71M36|CSPG5_MOUSE	Chondroitin sulfate proteoglycan 5 OS=Mus musculus GN=Cspg5 PE=1 SV=2			0.500484	-0.998605	0.0106065	74121.1	52752.8	149878	111935	77675.9	88412.3	35638.1	51751.3	31931.4	44428.7	64323.7	49582.5
1877	1877	sp|P67984|RL22_MOUSE	60S ribosomal protein L22 OS=Mus musculus GN=Rpl22 PE=1 SV=2			0.515801	-0.955113	0.0109612	100381	108877	53492.9	82838.5	88850.7	56410	37477.3	32071.8	29915.6	19430.4	56268.2	78017.8
2167	2167	sp|P56382|ATP5E_MOUSE	ATP synthase subunit epsilon, mitochondrial OS=Mus musculus GN=Atp5e PE=1 SV=2			1.84947	0.887115	0.0117328	325505	523087	167046	233529	342718	283138	676368	623206	723995	720646	323236	400354
2183	2183	sp|Q5XG69|F169A_MOUSE	Soluble lamin-associated protein of 75 kDa OS=Mus musculus GN=Fam169a PE=1 SV=3			0.493436	-1.01907	0.0126946	21811.6	17236.1	22655.8	18444.5	22279.2	24444.7	10156.4	8093.45	2278.21	2000.46	17801.5	22273.1
2292	2292	sp|Q8VE09|TT39C_MOUSE	Tetratricopeptide repeat protein 39C OS=Mus musculus GN=Ttc39c PE=1 SV=2			1.76815	0.822238	0.0132823	19491.1	37647.7	8624.63	5584.22	27669.6	28499.7	40548.8	39506.6	36497.2	34242	44092.2	30581.8
1336	1336	sp|P59325|IF5_MOUSE	Eukaryotic translation initiation factor 5 OS=Mus musculus GN=Eif5 PE=1 SV=1			0.433984	-1.20429	0.0135745	181933	205781	317658	243794	184530	180879	49035.1	37475.3	32942.1	44605.8	233493	172953
2232	2232	sp|Q9D7S7|RL22L_MOUSE	60S ribosomal protein L22-like 1 OS=Mus musculus GN=Rpl22l1 PE=1 SV=1			0.441739	-1.17873	0.0143	44926.1	50038.3	21346.2	55903.9	43617	50296.3	10343.4	10816.6	11105	3977.46	39464.5	41852
2151	2151	sp|Q9R0P4|SMAP_MOUSE	Small acidic protein OS=Mus musculus GN=Smap PE=1 SV=1			0.440515	-1.18274	0.0143824	14194.5	12403.5	26338.4	15392.1	9597.2	17904.4	1913.34	13916.2	4080.94	5053	11342.3	5908.85
1763	1763	sp|Q6ZWY8|TYB10_MOUSE	Thymosin beta-10 OS=Mus musculus GN=Tmsb10 PE=1 SV=3			0.52102	-0.940589	0.0144685	33844.9	32456.1	66772.4	78335.9	45922.1	69035.1	29663.1	29546.3	22464.4	16674.4	27688.4	44006.9
1258	1258	sp|P14131|RS16_MOUSE	40S ribosomal protein S16 OS=Mus musculus GN=Rps16 PE=1 SV=4			2.29831	1.20057	0.0146882	226141	256629	126139	163823	236025	213123	699983	533117	622067	539661	149784	263652
1903	1903	sp|P0DN34|NDUB1_MOUSE	NADH dehydrogenase [ubiquinone] 1 beta subcomplex subunit 1 OS=Mus musculus GN=Ndufb1 PE=3 SV=1			1.95666	0.968392	0.0149484	76455.9	93903.8	85372.9	124651	60143.5	124651	166009	295002	210187	125303	211272	98087.7
1800	1800	sp|Q99KN9|EPN4_MOUSE	Clathrin interactor 1 OS=Mus musculus GN=Clint1 PE=1 SV=2			0.491409	-1.025	0.0149641	81503.4	95915.3	180796	137832	69496.1	109701	36204.5	66157.8	35033.6	48438.4	100007	45979.3
1013	1013	sp|Q3THE2|ML12B_MOUSE	Myosin regulatory light chain 12B OS=Mus musculus GN=Myl12b PE=1 SV=2			0.554844	-0.849845	0.0163519	264352	222084	498926	392359	220057	337319	148029	201552	126714	135198	268229	193956
1926	1926	sp|P62855|RS26_MOUSE	40S ribosomal protein S26 OS=Mus musculus GN=Rps26 PE=1 SV=3			1.91383	0.936464	0.0173233	76660.1	77909.3	51798.3	74620.2	80854.1	89415.3	188984	162944	193040	176266	59868.6	82527.7
808	808	sp|Q9CQI6|COTL1_MOUSE	Coactosin-like protein OS=Mus musculus GN=Cotl1 PE=1 SV=3			2.2481	1.1687	0.0181327	134587	521922	151494	182953	124053	180063	603068	565395	669383	549040	243803	280757
1815	1815	sp|O35382|EXOC4_MOUSE	Exocyst complex component 4 OS=Mus musculus GN=Exoc4 PE=1 SV=2			2.21279	1.14587	0.0184855	15212.9	17501.8	6403.39	964.169	652.803	2374.78	16560.8	15253.8	15575.1	13839.5	18591.6	15572.4
2049	2049	sp|Q6PGL7|FAM21_MOUSE	WASH complex subunit FAM21 OS=Mus musculus GN=Fam21 PE=1 SV=1			0.525265	-0.928883	0.0185648	13810.9	8673.69	27733	26762.7	15621.8	21024.9	6175.52	9619.04	9464.57	12091.5	11142.7	11191
1758	1758	sp|P43274|H14_MOUSE	Histone H1.4 OS=Mus musculus GN=Hist1h1e PE=1 SV=2			0.470654	-1.08726	0.0192775	679119	432111	1.35421e+06	1.06453e+06	498534	752383	285780	323700	327597	269550	541879	501641
2127	2127	sp|Q9JL35|HMGN5_MOUSE	High mobility group nucleosome-binding domain-containing protein 5 OS=Mus musculus GN=Hmgn5 PE=1 SV=2			0.430614	-1.21553	0.0207432	13404.8	13590.1	34211.7	29512.6	9030.07	21755.7	8194.96	7923.78	4680.68	9145.19	11745.2	10631.8
1173	1173	sp|O08795|GLU2B_MOUSE	Glucosidase 2 subunit beta OS=Mus musculus GN=Prkcsh PE=1 SV=1			0.505449	-0.984364	0.0216003	178635	130192	367505	277883	125627	248055	86046.7	96413.8	94971.1	100150	158617	134985
1708	1708	sp|P62264|RS14_MOUSE	40S ribosomal protein S14 OS=Mus musculus GN=Rps14 PE=1 SV=3			1.7987	0.846956	0.0225937	98760.1	98229	26300.6	64762.7	97459.9	75551.3	168311	148810	169524	181974	59011.7	101685
1413	1413	sp|P62301|RS13_MOUSE	40S ribosomal protein S13 OS=Mus musculus GN=Rps13 PE=1 SV=2			2.12113	1.08484	0.0229215	134379	216555	85527.2	193423	123665	181482	458621	453746	440175	345856	130016	154912
2373	2373	sp|P62267|RS23_MOUSE	40S ribosomal protein S23 OS=Mus musculus GN=Rps23 PE=1 SV=3			1.94092	0.956742	0.0232196	34865.3	38590	20094.5	32337.3	38362.4	34484.2	94437.6	70109.8	86229.7	73943.2	26401	34605.3
895	895	sp|P12023|A4_MOUSE	Amyloid beta A4 protein OS=Mus musculus GN=App PE=1 SV=3			0.514511	-0.958727	0.0247046	326718	277213	680594	540268	273107	432883	181764	163813	148802	133932	374613	299192
737	737	sp|P63158|HMGB1_MOUSE	High mobility group protein B1 OS=Mus musculus GN=Hmgb1 PE=1 SV=2			0.52958	-0.917081	0.0259108	478143	409138	958229	789682	370715	677181	217398	265940	242607	276805	585546	362192
1784	1784	sp|P60867|RS20_MOUSE	40S ribosomal protein S20 OS=Mus musculus GN=Rps20 PE=1 SV=1			1.89117	0.91928	0.0259294	184886	296661	124644	167722	195543	198291	473150	411784	460432	502902	126511	233631
2223	2223	sp|Q9D8W7|OCAD2_MOUSE	OCIA domain-containing protein 2 OS=Mus musculus GN=Ociad2 PE=1 SV=1			1.76734	0.821578	0.0269817	15891.6	23892.2	438.773	19186.8	24325.8	30872.8	31056.4	48373.5	36392.1	26772.2	37349	22607.9
1435	1435	sp|P62748|HPCL1_MOUSE	Hippocalcin-like protein 1 OS=Mus musculus GN=Hpcal1 PE=1 SV=2			0.544126	-0.877987	0.0283565	834248	841434	1.89539e+06	1.39908e+06	653407	1.29507e+06	465355	634680	520080	474686	971245	698562
1214	1214	sp|Q9EQU5|SET_MOUSE	Protein SET OS=Mus musculus GN=Set PE=1 SV=1			0.264927	-1.91633	0.0286437	434883	325848	1.54315e+06	936511	295165	757135	70405.2	150363	72454.4	103966	485800	254264
2175	2175	sp|P62281|RS11_MOUSE	40S ribosomal protein S11 OS=Mus musculus GN=Rps11 PE=1 SV=3			2.0435	1.03104	0.0314501	21348.9	29318.7	11033	14002.9	22721.3	20914.6	61228.5	44563.5	44623	57021.1	10293.5	26140.6
2398	2398	sp|P58404|STRN4_MOUSE	Striatin-4 OS=Mus musculus GN=Strn4 PE=1 SV=2			0.531747	-0.911187	0.0321373	77345.6	20755	60604.3	70712.3	77338.4	73765.4	30576.3	72616.6	28516.5	20989.2	20954.2	28688.2
2388	2388	sp|Q6NVE9|PPTC7_MOUSE	Protein phosphatase PTC7 homolog OS=Mus musculus GN=Pptc7 PE=1 SV=1			1.83073	0.872416	0.0322535	1268.97	6709.48	5041.72	9363.72	8012.42	6560.48	17845.7	11042	13786.2	10111.1	5502.04	9370.76
716	716	sp|P70663|SPRL1_MOUSE	SPARC-like protein 1 OS=Mus musculus GN=Sparcl1 PE=1 SV=3			0.450927	-1.14903	0.0333332	216931	179120	550770	424327	143103	339883	103815	126071	65626.6	140771	233422	166375
1302	1302	sp|Q66JS6|EI3JB_MOUSE	Eukaryotic translation initiation factor 3 subunit J-B OS=Mus musculus GN=Eif3j2 PE=1 SV=1			0.531077	-0.913008	0.035282	145712	116145	351409	258381	130774	215178	86929.6	100399	76247.6	98516.7	160571	123975
2343	2343	sp|F6ZDS4|TPR_MOUSE	Nucleoprotein TPR OS=Mus musculus GN=Tpr PE=1 SV=1			0.443832	-1.17192	0.0355797	9855.44	10295.6	11224.4	20300	4100.57	16170.2	1848.94	6291.95	5753.18	12040.3	2523.2	3474.44
1616	1616	sp|P28184|MT3_MOUSE	Metallothionein-3 OS=Mus musculus GN=Mt3 PE=1 SV=1			0.431688	-1.21194	0.0367178	190658	113438	531541	371577	168409	322941	83753	128126	67928.5	100398	202009	151035
2114	2114	sp|P56565|S10A1_MOUSE	Protein S100-A1 OS=Mus musculus GN=S100a1 PE=1 SV=2			0.380519	-1.39396	0.0387944	88560.8	98788.8	315945	200836	76495.1	157681	41681.2	44806.6	33595.2	33391.8	137997	65570.8
2336	2336	sp|Q80ST9|LCA5_MOUSE	Lebercilin OS=Mus musculus GN=Lca5 PE=1 SV=1			0.233008	-2.10155	0.0410758	433242	47414.8	132749	72156.8	526111	289022	57326.4	50505.8	43036	28344.7	68095	102366
443	443	sp|P62761|VISL1_MOUSE	Visinin-like protein 1 OS=Mus musculus GN=Vsnl1 PE=1 SV=2			0.482619	-1.05104	0.0444911	3.44529e+06	2.81784e+06	9.71376e+06	6.61865e+06	2.81844e+06	5.59559e+06	1.71497e+06	2.39111e+06	2.21482e+06	1.93912e+06	4.13332e+06	2.57247e+06
968	968	sp|P51859|HDGF_MOUSE	Hepatoma-derived growth factor OS=Mus musculus GN=Hdgf PE=1 SV=2			0.556344	-0.84595	0.0446086	168551	86241.1	317952	225593	103016	203038	83661.6	95979.6	101061	96302.7	136318	101098
1082	1082	sp|P26350|PTMA_MOUSE	Prothymosin alpha OS=Mus musculus GN=Ptma PE=1 SV=2			0.357206	-1.48517	0.0475451	171055	118512	598494	450160	110468	332329	54373.7	107202	62961.3	86465.1	211722	113466
93	93	sp|P03995|GFAP_MOUSE	Glial fibrillary acidic protein OS=Mus musculus GN=Gfap PE=1 SV=4			2.0101	1.00727	0.0482237	2.32083e+06	2.85009e+06	812538	2.43706e+06	1.75599e+06	1.44274e+06	4.69454e+06	2.40215e+06	2.11309e+06	7.4604e+06	2.81946e+06	3.86622e+06
1221	1221	sp|Q9D1X0|NOL3_MOUSE	Nucleolar protein 3 OS=Mus musculus GN=Nol3 PE=1 SV=1			0.410031	-1.2862	0.0500551	96609.2	98153.7	356652	262096	83431.5	244222	40311.2	81722.3	74823.2	46133.6	171060	53862.1
1865	1865	sp|Q80XU3|NUCKS_MOUSE	Nuclear ubiquitous casein and cyclin-dependent kinase substrate 1 OS=Mus musculus GN=Nucks1 PE=1 SV=1			0.296689	-1.75298	0.0525657	16390.1	9570.24	61861	40484.1	5532.37	32574	7991.26	7630.27	4244.85	6731.46	14617.8	8156.93
2267	2267	sp|Q5SXY1|CYTSB_MOUSE	Cytospin-B OS=Mus musculus GN=Specc1 PE=1 SV=2			1.77858	0.830729	0.053997	8396.69	10634.3	6403.67	679.6	8457.93	10206.5	17496.9	17002.6	15700.7	7463.1	16655.4	5324.11
2380	2380	sp|Q3URU2|PEG3_MOUSE	Paternally-expressed gene 3 protein OS=Mus musculus GN=Peg3 PE=1 SV=1			0.464281	-1.10693	0.0541977	22331.4	15214.3	62414.4	33869.7	19229.4	31023.1	11980.3	16113.8	9103	17995.4	25046.6	5226.88
2263	2263	sp|Q8R3Q6|CCD58_MOUSE	Coiled-coil domain-containing protein 58 OS=Mus musculus GN=Ccdc58 PE=1 SV=1			0.547375	-0.8694	0.0547787	11576	9421.48	30820.9	22442.1	9652.37	19650.2	6815.1	11926	10254	8364.69	11124.5	8203.46
1441	1441	sp|Q9CXI5|MANF_MOUSE	Mesencephalic astrocyte-derived neurotrophic factor OS=Mus musculus GN=Manf PE=1 SV=1			0.464291	-1.1069	0.0550224	155358	132718	442478	332110	89314.5	275634	102892	128103	85893.5	122967	182626	40346.5
1972	1972	sp|P62311|LSM3_MOUSE	U6 snRNA-associated Sm-like protein LSm3 OS=Mus musculus GN=Lsm3 PE=1 SV=2			0.567626	-0.816987	0.0599971	127825	97595.2	321609	238719	105329	207194	75437.2	118759	100575	106909	137119	84608.7
2379	2379	sp|Q99JP4|CDC26_MOUSE	Anaphase-promoting complex subunit CDC26 OS=Mus musculus GN=Cdc26 PE=1 SV=1			0.480339	-1.05788	0.062758	35080.1	19695.4	107739	83965.5	36818.6	62158.2	15800.7	37380.4	26338.5	26717.7	41570.4	18128.5
2018	2018	sp|P97822|AN32E_MOUSE	Acidic leucine-rich nuclear phosphoprotein 32 family member E OS=Mus musculus GN=Anp32e PE=1 SV=2			0.443643	-1.17253	0.0662116	43767.8	52913.6	140511	110848	38884.1	112083	13690.4	29639.9	17087.4	27522.2	105080	28361.3
1596	1596	sp|Q64288|OMP_MOUSE	Olfactory marker protein OS=Mus musculus GN=Omp PE=1 SV=3			0.239094	-2.06435	0.066538	189683	87732.5	149149	40080.7	13924.8	12899.8	16760.7	13169	35965.7	24729.8	15400.1	11960.1
1747	1747	sp|P21460|CYTC_MOUSE	Cystatin-C OS=Mus musculus GN=Cst3 PE=1 SV=2			0.501579	-0.99545	0.066908	91657.4	83636.9	313392	231380	76274	198985	66731.4	94228.8	74770.3	83019.1	106630	73855.4
865	865	sp|Q63810|CANB1_MOUSE	Calcineurin subunit B type 1 OS=Mus musculus GN=Ppp3r1 PE=1 SV=3			0.476893	-1.06826	0.0680725	646258	545623	2.08551e+06	1.50865e+06	471856	1.17985e+06	350094	615618	476116	286999	861178	480109
1953	1953	sp|Q8K1L5|PP1RB_MOUSE	Protein phosphatase 1 regulatory subunit 11 OS=Mus musculus GN=Ppp1r11 PE=1 SV=1			0.520679	-0.941533	0.0690602	73309.5	51815.8	193124	141277	45359.2	110055	47452.6	67225.2	48101.9	34051.8	72470.9	50884.5
1586	1586	sp|O89106|FHIT_MOUSE	Bis(5'-adenosyl)-triphosphatase OS=Mus musculus GN=Fhit PE=1 SV=3			0.417179	-1.26126	0.0691523	143996	90291.9	421657	497967	82204.5	450918	78780.6	154102	116117	104934	146410	103451
1536	1536	sp|Q8VDP6|CDIPT_MOUSE	CDP-diacylglycerol--inositol 3-phosphatidyltransferase OS=Mus musculus GN=Cdipt PE=1 SV=1			1.81507	0.860021	0.072284	69636.5	78498.8	5760.12	31717.7	60049	39555	118017	67849.5	78833.6	29679.5	139944	83363.8
2420	2420	sp|Q8R010|AIMP2_MOUSE	Aminoacyl tRNA synthase complex-interacting multifunctional protein 2 OS=Mus musculus GN=Aimp2 PE=1 SV=2			1.78054	0.832313	0.0724517	14624.7	26874.7	444.784	9878.19	16005.7	12870.3	29500.4	29420.2	27709.4	5321.8	29080.2	22654.6
2496	2496	sp|P62843|RS15_MOUSE	40S ribosomal protein S15 OS=Mus musculus GN=Rps15 PE=1 SV=2			0.567794	-0.816559	0.0726776	2303.69	4010.98	3370.18	4638.02	4237.26	8546.53	1764.62	867.057	3334.78	3649.77	2634.31	3140.47
1968	1968	sp|Q9DAU1|CNPY3_MOUSE	Protein canopy homolog 3 OS=Mus musculus GN=Cnpy3 PE=1 SV=1			0.472283	-1.08227	0.0734602	19800.5	18113.4	72651.9	47588.5	17083.4	41330.2	15322.6	27229.6	16439.5	5053.15	22039.3	16197.3
2166	2166	sp|P62077|TIM8B_MOUSE	Mitochondrial import inner membrane translocase subunit Tim8 B OS=Mus musculus GN=Timm8b PE=1 SV=1			0.47785	-1.06537	0.0746663	13513.7	12706.9	48760.8	31911.1	13298.7	25065	9663.34	13645.1	16693.1	676.873	17004.5	11727.7
266	266	sp|P26645|MARCS_MOUSE	Myristoylated alanine-rich C-kinase substrate OS=Mus musculus GN=Marcks PE=1 SV=2			0.487663	-1.03604	0.0756071	2.31882e+06	1.70394e+06	7.61187e+06	4.73687e+06	1.75677e+06	3.96747e+06	1.23671e+06	2.19639e+06	1.59285e+06	1.81593e+06	2.46371e+06	1.46971e+06
1296	1296	sp|Q05186|RCN1_MOUSE	Reticulocalbin-1 OS=Mus musculus GN=Rcn1 PE=1 SV=1			0.485576	-1.04223	0.078088	40203.1	65997.1	202445	128525	52033.6	99155.1	26876.5	60359.6	46199.4	31888.8	73224.8	47144.3
1703	1703	sp|O88271|CFDP1_MOUSE	Craniofacial development protein 1 OS=Mus musculus GN=Cfdp1 PE=1 SV=1			0.523755	-0.933037	0.0788383	60186.6	46367.3	181471	115445	45070.9	101925	37336.3	59410.2	41150.8	35678.7	71287.8	43445.8
2014	2014	sp|P02798|MT2_MOUSE	Metallothionein-2 OS=Mus musculus GN=Mt2 PE=1 SV=2			0.490476	-1.02775	0.0788865	31163.4	15494.9	86964.8	46519.6	24499.6	47799.9	12727.5	25004.8	10255.8	18245.3	34764.5	22818.9
688	688	sp|O35143|ATIF1_MOUSE	ATPase inhibitor, mitochondrial OS=Mus musculus GN=Atpif1 PE=1 SV=2			0.507385	-0.978846	0.0803405	316508	248852	1.08574e+06	702211	290711	564175	168282	337115	240650	237095	378046	266605
1824	1824	sp|P00416|COX3_MOUSE	Cytochrome c oxidase subunit 3 OS=Mus musculus GN=mt-Co3 PE=1 SV=2			1.97864	0.984507	0.0814842	1629.78	2107.4	1190.49	339.235	4081.11	652.158	3473.13	2594.44	6329.85	2866.41	2558.26	1964.62
523	523	sp|P12787|COX5A_MOUSE	Cytochrome c oxidase subunit 5A, mitochondrial OS=Mus musculus GN=Cox5a PE=1 SV=2			0.566384	-0.820146	0.0837483	2.69043e+06	2.28733e+06	8.31886e+06	5.18139e+06	2.72045e+06	4.15021e+06	2.04203e+06	2.76568e+06	2.37754e+06	2.0396e+06	3.19789e+06	1.93436e+06
1410	1410	sp|Q5PR73|DIRA2_MOUSE	GTP-binding protein Di-Ras2 OS=Mus musculus GN=Diras2 PE=1 SV=1			0.406322	-1.29931	0.0839423	211924	56076.9	50840.3	130827	267392	141685	36805.7	31258.7	33063.9	5954.54	191557	50287.7
1612	1612	sp|Q9CQH7|BT3L4_MOUSE	Transcription factor BTF3 homolog 4 OS=Mus musculus GN=Btf3l4 PE=1 SV=1			0.511416	-0.96743	0.0853247	130994	115998	407095	252051	65689.1	225218	82581.9	120240	100521	78691.4	131181	98973.4
1761	1761	sp|Q9D0J8|PTMS_MOUSE	Parathymosin OS=Mus musculus GN=Ptms PE=1 SV=3			0.428979	-1.22102	0.0869469	482302	362709	1.91761e+06	1.28261e+06	288733	945912	200891	527116	342708	352162	534304	307771
1424	1424	sp|P56812|PDCD5_MOUSE	Programmed cell death protein 5 OS=Mus musculus GN=Pdcd5 PE=1 SV=3			0.482721	-1.05074	0.0876196	92324.5	60589.4	252692	183488	46704.8	161282	51973.4	97830.8	10120.1	52246.1	119370	53228
1636	1636	sp|P28667|MRP_MOUSE	MARCKS-related protein OS=Mus musculus GN=Marcksl1 PE=1 SV=2			0.555119	-0.849132	0.0889342	99773	78819.8	306281	208294	84239.6	180585	59603.6	119460	79346.3	84244.9	111376	77769.5
1509	1509	sp|P63044|VAMP2_MOUSE	Vesicle-associated membrane protein 2 OS=Mus musculus GN=Vamp2 PE=1 SV=2			0.547007	-0.87037	0.0901022	1.10882e+06	1.25932e+06	3.94169e+06	2.50002e+06	976978	2.05167e+06	806447	1.4704e+06	992107	956940	1.39611e+06	853731
603	603	sp|Q61207|SAP_MOUSE	Prosaposin OS=Mus musculus GN=Psap PE=1 SV=2			0.377832	-1.40418	0.0911663	2.37227e+06	1.74525e+06	1.12205e+07	6.35583e+06	1.7817e+06	4.18281e+06	1.12465e+06	1.67469e+06	1.52899e+06	1.56401e+06	3.13485e+06	1.42303e+06
1009	1009	sp|Q8BGZ1|HPCL4_MOUSE	Hippocalcin-like protein 4 OS=Mus musculus GN=Hpcal4 PE=1 SV=3			0.547204	-0.86985	0.0938473	229678	227293	820696	510306	236725	445761	163937	268821	217232	147841	352059	201954
1240	1240	sp|P97450|ATP5J_MOUSE	ATP synthase-coupling factor 6, mitochondrial OS=Mus musculus GN=Atp5j PE=1 SV=1			0.43481	-1.20154	0.09504	2.39964e+06	1.97848e+06	1.08929e+07	6.96921e+06	1.74322e+06	5.40263e+06	1.31788e+06	2.75113e+06	1.8274e+06	2.09219e+06	3.15422e+06	1.63455e+06
1131	1131	sp|Q8BNY6|NCS1_MOUSE	Neuronal calcium sensor 1 OS=Mus musculus GN=Ncs1 PE=1 SV=3			0.52526	-0.928897	0.0957443	319017	314212	1.16197e+06	729700	264017	584588	232471	303250	256606	230296	451504	297839
1840	1840	sp|Q8VEA4|MIA40_MOUSE	Mitochondrial intermembrane space import and assembly protein 40 OS=Mus musculus GN=Chchd4 PE=1 SV=1			0.553607	-0.853066	0.0960158	95913.4	74761.5	295921	197867	76007.9	156899	59692.2	94918	73239.9	86170.9	113617	69151.7
2081	2081	sp|Q9D6N5|NC2A_MOUSE	Dr1-associated corepressor OS=Mus musculus GN=Drap1 PE=1 SV=3			0.529028	-0.918585	0.0970378	57749.1	48605.3	174912	110825	38237.8	89117	32023.2	55611.5	38079.5	28765.1	80454.5	39867.4
1439	1439	sp|Q8BK30|NDUV3_MOUSE	NADH dehydrogenase [ubiquinone] flavoprotein 3, mitochondrial OS=Mus musculus GN=Ndufv3 PE=1 SV=1			0.524062	-0.932191	0.0973817	418092	278115	1.4594e+06	998998	385473	837583	252947	461959	396641	361002	511355	310259
2198	2198	sp|Q8BM72|HSP13_MOUSE	Heat shock 70 kDa protein 13 OS=Mus musculus GN=Hspa13 PE=1 SV=1			1.85643	0.892531	0.0974327	29903.5	26131.2	22398.7	19980.3	29584.1	16814.3	25662.5	31140.8	61976.7	29987.9	92911.9	27153.7
1642	1642	sp|O89086|RBM3_MOUSE	RNA-binding protein 3 OS=Mus musculus GN=Rbm3 PE=1 SV=1			0.555256	-0.848776	0.0981	92605.7	73818.4	227140	173045	38607.4	120114	44126.3	90859	58511.2	51684.7	95908.9	61653.6
1422	1422	sp|P02535|K1C10_MOUSE	Keratin, type I cytoskeletal 10 OS=Mus musculus GN=Krt10 PE=1 SV=3			0.543165	-0.880538	0.0981572	116598	238190	101590	96561.5	179065	102678	23966.3	68606.7	44841.7	198575	41315.7	76064.2
2384	2384	sp|P47915|RL29_MOUSE	60S ribosomal protein L29 OS=Mus musculus GN=Rpl29 PE=2 SV=2			0.472691	-1.08103	0.0996542	76970.7	32246.4	30628	48148.6	16745.6	47498.6	52507.5	17820.4	1691.86	39585.6	662.81	6962.31
1518	1518	sp|P61022|CHP1_MOUSE	Calcineurin B homologous protein 1 OS=Mus musculus GN=Chp1 PE=1 SV=2			0.570037	-0.810874	0.100513	165664	137667	529691	361711	150407	279549	108580	186332	173073	159412	181288	117446
1451	1451	sp|Q9CQX2|CYB5B_MOUSE	Cytochrome b5 type B OS=Mus musculus GN=Cyb5b PE=1 SV=1			0.457271	-1.12888	0.101098	186979	163065	836367	469489	159937	366206	139640	208913	139706	136948	240635	131942
751	751	sp|Q64433|CH10_MOUSE	10 kDa heat shock protein, mitochondrial OS=Mus musculus GN=Hspe1 PE=1 SV=2			0.53166	-0.911425	0.101099	3.46449e+06	2.80422e+06	1.20656e+07	8.31851e+06	2.77392e+06	6.50294e+06	2.34423e+06	4.06009e+06	3.09967e+06	3.22464e+06	4.02792e+06	2.34584e+06
1989	1989	sp|Q8R0A5|TCAL3_MOUSE	Transcription elongation factor A protein-like 3 OS=Mus musculus GN=Tceal3 PE=1 SV=2			0.555477	-0.8482	0.101563	9138.22	8960.99	31244.1	20947.7	8176.76	18853.2	7160	12918.3	4398.13	8979.77	12941.6	7661.82
1067	1067	sp|P99028|QCR6_MOUSE	Cytochrome b-c1 complex subunit 6, mitochondrial OS=Mus musculus GN=Uqcrh PE=1 SV=2			0.509596	-0.972574	0.102	1.19146e+06	959610	4.32629e+06	2.65447e+06	890706	2.18314e+06	740342	1.20025e+06	1.05064e+06	950926	1.48233e+06	795475
1538	1538	sp|Q9CPW2|ADXL_MOUSE	Adrenodoxin-like protein, mitochondrial OS=Mus musculus GN=Fdx1l PE=1 SV=1			0.556487	-0.845581	0.103172	58932.3	48744.7	175395	106188	44521.4	76912	34370.2	50406	49198.8	58353.1	64228	27638.1
482	482	sp|P08228|SODC_MOUSE	Superoxide dismutase [Cu-Zn] OS=Mus musculus GN=Sod1 PE=1 SV=2			0.527224	-0.923513	0.104209	6.43534e+06	5.54942e+06	2.24455e+07	1.74174e+07	4.64219e+06	1.32959e+07	4.20722e+06	8.2732e+06	5.38822e+06	6.0037e+06	8.5707e+06	4.34962e+06
2059	2059	sp|P70445|4EBP2_MOUSE	Eukaryotic translation initiation factor 4E-binding protein 2 OS=Mus musculus GN=Eif4ebp2 PE=1 SV=1			0.453451	-1.14098	0.104374	13761.9	13191.6	61171.1	40116.7	7962.74	45017.1	9494.75	21984.6	10321.1	22872	9230.25	8272.27
449	449	sp|P16014|SCG1_MOUSE	Secretogranin-1 OS=Mus musculus GN=Chgb PE=1 SV=2			0.561708	-0.832108	0.105088	187667	154167	598865	494296	167386	359032	135516	195074	164729	158666	293130	154626
1164	1164	sp|Q3UHX2|HAP28_MOUSE	28 kDa heat- and acid-stable phosphoprotein OS=Mus musculus GN=Pdap1 PE=1 SV=1			0.504065	-0.98832	0.108874	258544	234152	1.02285e+06	646713	188329	521394	152358	317171	210428	256801	331822	179082
1316	1316	sp|Q9DB15|RM12_MOUSE	39S ribosomal protein L12, mitochondrial OS=Mus musculus GN=Mrpl12 PE=1 SV=2			0.548322	-0.866906	0.112796	127334	112640	473518	300973	120681	237344	83174.8	163144	117495	115634	165933	107186
2140	2140	sp|Q9CY50|SSRA_MOUSE	Translocon-associated protein subunit alpha OS=Mus musculus GN=Ssr1 PE=1 SV=1			0.424093	-1.23755	0.113029	15271.1	16728.9	65927.2	53590	4155.11	53829.8	3913.07	8317.45	28901.1	16443.2	28405.9	2867.72
1381	1381	sp|P63040|CPLX1_MOUSE	Complexin-1 OS=Mus musculus GN=Cplx1 PE=1 SV=1			0.477857	-1.06535	0.114568	257634	222852	1.1719e+06	719265	206598	536254	182313	301388	247015	222450	333284	201838
1867	1867	sp|P62073|TIM10_MOUSE	Mitochondrial import inner membrane translocase subunit Tim10 OS=Mus musculus GN=Timm10 PE=1 SV=1			0.382128	-1.38787	0.11463	66809.3	57094.5	417464	246475	55913.3	157461	37682.5	87366.2	50040	58833.1	101688	46983.1
1153	1153	sp|P99027|RLA2_MOUSE	60S acidic ribosomal protein P2 OS=Mus musculus GN=Rplp2 PE=1 SV=3			0.513889	-0.960472	0.115234	515918	460735	2.00294e+06	1.26137e+06	375496	978141	359459	676209	431129	434093	647066	327045
1028	1028	sp|P11404|FABPH_MOUSE	Fatty acid-binding protein, heart OS=Mus musculus GN=Fabp3 PE=1 SV=5			0.522261	-0.937156	0.116522	613348	580773	2.31128e+06	1.50997e+06	434269	1.08478e+06	376640	759278	448553	539254	827041	461915
2372	2372	sp|Q8VD63|TSYL4_MOUSE	Testis-specific Y-encoded-like protein 4 OS=Mus musculus GN=Tspyl4 PE=1 SV=1			1.77401	0.827013	0.117877	7943.48	5715.38	2483.73	2794.7	5172.46	222.2	10172.3	7280.74	11103.1	3075.56	8758.45	2774.94
427	427	sp|P62204|CALM_MOUSE	Calmodulin OS=Mus musculus GN=Calm1 PE=1 SV=2			0.49587	-1.01197	0.118499	7.46464e+06	5.32474e+06	2.97438e+07	2.25858e+07	5.39049e+06	1.63288e+07	4.52864e+06	9.60709e+06	6.86791e+06	6.02288e+06	1.06766e+07	5.35733e+06
2135	2135	sp|P62500|T22D1_MOUSE	TSC22 domain family protein 1 OS=Mus musculus GN=Tsc22d1 PE=1 SV=2			0.537196	-0.896479	0.11994	51647.3	39404.3	185555	139883	40049.5	97233.3	35429.2	64799.2	45131.1	48258.1	64309.6	39557.2
2402	2402	sp|P41539|TKN1_MOUSE	Protachykinin-1 OS=Mus musculus GN=Tac1 PE=2 SV=1			0.48334	-1.04889	0.120322	41029.7	52259.9	169392	262429	62641.6	136971	50552.1	63130.5	45142.9	44204.1	108732	38525.1
1365	1365	sp|Q8C8T8|TSR2_MOUSE	Pre-rRNA-processing protein TSR2 homolog OS=Mus musculus GN=Tsr2 PE=1 SV=1			0.50899	-0.97429	0.120584	26303.6	27595.2	92824.9	53972	15014.1	37657.9	13036.5	31855.5	15237.9	21045.7	36594	11192.1
574	574	sp|Q91ZZ3|SYUB_MOUSE	Beta-synuclein OS=Mus musculus GN=Sncb PE=1 SV=1			0.521575	-0.939053	0.121681	1.11264e+06	934323	4.57256e+06	3.17491e+06	950137	2.43042e+06	727263	1.48833e+06	1.16958e+06	1.08827e+06	1.58344e+06	814875
2001	2001	sp|P09602|HMGN2_MOUSE	Non-histone chromosomal protein HMG-17 OS=Mus musculus GN=Hmgn2 PE=1 SV=2			0.429913	-1.21788	0.121727	8556.33	9078.32	48314.3	46728.8	7068.95	32704.9	6412.16	26079.1	7081.99	7607.65	8941.34	9418.68
1826	1826	sp|Q6W8Q3|PC4L1_MOUSE	Purkinje cell protein 4-like protein 1 OS=Mus musculus GN=Pcp4l1 PE=1 SV=1			0.438117	-1.19061	0.123169	140396	81784.5	693796	445580	112316	309803	70706.9	179078	122569	112085	191414	105606
168	168	sp|Q91XV3|BASP1_MOUSE	Brain acid soluble protein 1 OS=Mus musculus GN=Basp1 PE=1 SV=3			0.496388	-1.01046	0.12519	1.11026e+07	7.39726e+06	4.3577e+07	2.19477e+07	8.27482e+06	2.1215e+07	6.03254e+06	1.23464e+07	8.7861e+06	8.45219e+06	1.35087e+07	7.22127e+06
1977	1977	sp|P46935|NEDD4_MOUSE	E3 ubiquitin-protein ligase NEDD4 OS=Mus musculus GN=Nedd4 PE=1 SV=3			1.93596	0.953051	0.126573	21172.3	31048.3	14807.4	15365.3	26202.5	22672	72799.1	81530.4	16760.7	13083.2	23785.3	46170.9
1216	1216	sp|Q9WUC3|LY6H_MOUSE	Lymphocyte antigen 6H OS=Mus musculus GN=Ly6h PE=1 SV=2			0.510211	-0.970835	0.126993	601039	512914	2.42332e+06	1.24924e+06	454216	1.06969e+06	388059	642460	499755	495728	768360	425282
505	505	sp|P84075|HPCA_MOUSE	Neuron-specific calcium-binding protein hippocalcin OS=Mus musculus GN=Hpca PE=1 SV=2			0.553002	-0.854643	0.127964	284551	70936.3	490753	309375	131431	259254	80621.6	143459	141582	66677	303387	119381
403	403	sp|Q9QZM0|UBQL2_MOUSE	Ubiquilin-2 OS=Mus musculus GN=Ubqln2 PE=1 SV=2			0.566078	-0.820928	0.130299	604224	521805	2.02654e+06	1.32584e+06	389100	1.12682e+06	422442	737566	525713	455220	812328	439989
699	699	sp|Q6IRU5|CLCB_MOUSE	Clathrin light chain B OS=Mus musculus GN=Cltb PE=1 SV=1			0.55049	-0.861213	0.130401	1.3618e+06	1.20115e+06	4.95397e+06	3.52105e+06	919210	2.48271e+06	1.05883e+06	1.68476e+06	1.24261e+06	1.31304e+06	1.66291e+06	986862
2024	2024	sp|Q91YP2|NEUL_MOUSE	Neurolysin, mitochondrial OS=Mus musculus GN=Nln PE=1 SV=1			0.324475	-1.62382	0.130729	88759	94701.7	14224.5	13769.3	19577.8	9988.43	7032.46	16901.1	19727.3	13283.4	9259.9	12000.9
960	960	sp|Q8R317|UBQL1_MOUSE	Ubiquilin-1 OS=Mus musculus GN=Ubqln1 PE=1 SV=1			0.516624	-0.952814	0.131775	181549	136092	735845	446286	152186	347220	93088.5	209242	171664	160694	269639	128497
2260	2260	sp|Q8BGD8|COA6_MOUSE	Cytochrome c oxidase assembly factor 6 homolog OS=Mus musculus GN=Coa6 PE=1 SV=1			0.487587	-1.03627	0.132879	16390.8	14078.1	51884.1	42893.9	16505.9	6030.22	6026.34	18054.7	10720.9	10233.9	17764.4	9256.88
518	518	sp|P54227|STMN1_MOUSE	Stathmin OS=Mus musculus GN=Stmn1 PE=1 SV=2			0.50963	-0.972478	0.133207	1.53162e+06	986875	5.66424e+06	3.25746e+06	1.04455e+06	2.48829e+06	758728	1.61046e+06	1.27097e+06	1.18125e+06	1.88584e+06	923466
664	664	sp|Q9D3D9|ATPD_MOUSE	ATP synthase subunit delta, mitochondrial OS=Mus musculus GN=Atp5d PE=1 SV=1			0.525115	-0.929295	0.133447	884404	777234	3.76223e+06	2.42205e+06	696603	1.99213e+06	660320	1.23585e+06	933016	769294	1.32663e+06	606794
2169	2169	sp|Q9D8Z2|TRIA1_MOUSE	TP53-regulated inhibitor of apoptosis 1 OS=Mus musculus GN=Triap1 PE=1 SV=1			0.280678	-1.83301	0.137038	8845.56	52651.5	149765	51879.4	2411.11	36584.7	453.563	7362.43	13437.7	40091.1	16288.3	7170.17
2215	2215	sp|P54726|RD23A_MOUSE	UV excision repair protein RAD23 homolog A OS=Mus musculus GN=Rad23a PE=1 SV=2			0.514577	-0.958541	0.137107	12412.9	1627.82	34808.5	21507.8	10135.3	19834.2	14453.5	11609.2	6125.03	4870.74	2796.03	11771.2
1719	1719	sp|P97825|HN1_MOUSE	Hematological and neurological expressed 1 protein OS=Mus musculus GN=Hn1 PE=1 SV=3			0.508292	-0.97627	0.139877	119407	116967	495007	354775	46508.9	296559	87161.5	176203	105337	91338.4	187633	78790.9
1026	1026	sp|P22005|PENK_MOUSE	Proenkephalin-A OS=Mus musculus GN=Penk PE=1 SV=2			0.555266	-0.848748	0.143573	198968	169325	758402	689279	182350	461037	168164	300044	208956	170311	371134	146990
1184	1184	sp|Q9JMG7|HDGR3_MOUSE	Hepatoma-derived growth factor-related protein 3 OS=Mus musculus GN=Hdgfrp3 PE=1 SV=2			0.553692	-0.852844	0.14479	283479	349906	1.27063e+06	857589	202503	686021	252108	383335	280299	338969	491128	275207
1547	1547	sp|Q9CQZ1|HSBP1_MOUSE	Heat shock factor-binding protein 1 OS=Mus musculus GN=Hsbp1 PE=1 SV=1			0.548804	-0.865636	0.146877	129973	86816.1	468350	332825	89473.3	254374	83876.9	177153	126655	97000.5	174676	88006.7
2448	2448	sp|Q9EQS3|MYCBP_MOUSE	C-Myc-binding protein OS=Mus musculus GN=Mycbp PE=1 SV=5			0.556722	-0.84497	0.146947	17761.4	8668.2	41544.5	28036.2	7730.09	19624.9	19003.3	17497.6	4942.19	12270.9	11285.3	3680.97
1807	1807	sp|Q8VHL1|SETD7_MOUSE	Histone-lysine N-methyltransferase SETD7 OS=Mus musculus GN=Setd7 PE=1 SV=2			0.550146	-0.862113	0.151354	40258	17448.6	18948.4	109553	81511.4	66749.5	19112.7	46467.7	41055.3	11115.2	42898.3	23357.8
2291	2291	sp|Q9CQY2|RAM_MOUSE	RNMT-activating mini protein OS=Mus musculus GN=Fam103a1 PE=3 SV=1			0.515675	-0.955466	0.151995	28791.8	24012.1	98796.7	56310	9803.61	45114.4	17653.1	36367.6	23806.6	16946.4	34557.4	6203.23
901	901	sp|P84086|CPLX2_MOUSE	Complexin-2 OS=Mus musculus GN=Cplx2 PE=1 SV=1			0.5508	-0.8604	0.153022	554884	491271	2.41873e+06	1.76946e+06	468721	1.26402e+06	451406	859563	680384	562531	819908	463677
1757	1757	sp|P63054|PCP4_MOUSE	Purkinje cell protein 4 OS=Mus musculus GN=Pcp4 PE=3 SV=2			0.466278	-1.10074	0.162352	1.15885e+06	1.03557e+06	6.03232e+06	3.22016e+06	581288	2.33617e+06	649604	1.53584e+06	884901	885335	1.76704e+06	975061
1136	1136	sp|P60840|ENSA_MOUSE	Alpha-endosulfine OS=Mus musculus GN=Ensa PE=1 SV=1			0.547196	-0.86987	0.167076	332431	291394	1.35938e+06	833763	168339	676254	228178	464087	310068	319825	421935	259497
2098	2098	sp|P56212|ARP19_MOUSE	cAMP-regulated phosphoprotein 19 OS=Mus musculus GN=Arpp19 PE=1 SV=2			0.46614	-1.10117	0.174805	6884.12	23203.5	142309	89792.2	22312.9	81639.1	31862.1	45965	23689.5	6283.35	44730	18142.9
1093	1093	sp|Q9R1K9|CETN2_MOUSE	Centrin-2 OS=Mus musculus GN=Cetn2 PE=1 SV=1			0.53812	-0.894	0.183663	68217.1	101371	370728	233317	56233.4	177105	48062.1	161058	75614.5	57978.9	162009	37149.3
1587	1587	sp|P31786|ACBP_MOUSE	Acyl-CoA-binding protein OS=Mus musculus GN=Dbi PE=1 SV=2			0.541201	-0.885765	0.183748	953808	1.06505e+06	4.78224e+06	2.6914e+06	630864	2.22293e+06	705303	1.45367e+06	836560	1.08162e+06	1.84446e+06	760213
379	379	sp|P21107|TPM3_MOUSE	Tropomyosin alpha-3 chain OS=Mus musculus GN=Tpm3 PE=1 SV=3			0.565776	-0.821697	0.190472	656159	543115	2.77993e+06	1.53678e+06	462104	1.23071e+06	466764	956507	643445	644935	941097	425814
1792	1792	sp|P18052|PTPRA_MOUSE	Receptor-type tyrosine-protein phosphatase alpha OS=Mus musculus GN=Ptpra PE=1 SV=3			1.85066	0.888043	0.197046	6854.04	7309.54	4428.98	3859.23	18848.8	6634.27	4141.57	27220.7	23033	23117.7	5693.77	5504.45
1166	1166	sp|Q91X97|NCALD_MOUSE	Neurocalcin-delta OS=Mus musculus GN=Ncald PE=1 SV=4			0.39038	-1.35705	0.20153	52379.4	73862.7	568296	210817	49086.5	193504	33043.3	84474.8	54530.5	37649.9	205690	32746.9
250	250	sp|P01942|HBA_MOUSE	Hemoglobin subunit alpha OS=Mus musculus GN=Hba PE=1 SV=2			0.49754	-1.00712	0.208214	8.71812e+06	3.33453e+06	4.2222e+07	2.74056e+07	6.23137e+06	3.83798e+07	8.02457e+06	2.28869e+07	4.96974e+06	2.1537e+06	1.98956e+07	4.90445e+06
1760	1760	sp|P60761|NEUG_MOUSE	Neurogranin OS=Mus musculus GN=Nrgn PE=1 SV=1			0.561979	-0.831411	0.213434	48736.4	28072	164760	85462.4	12318.1	77002.8	26399.3	55410	38368.6	28862.3	55480.1	29460.9
1507	1507	sp|P58771|TPM1_MOUSE	Tropomyosin alpha-1 chain OS=Mus musculus GN=Tpm1 PE=1 SV=1			0.531329	-0.912323	0.220997	127252	109658	659808	382415	68840.1	230682	123255	233534	105204	139259	164384	73148.9
1924	1924	sp|Q99KH8|STK24_MOUSE	Serine/threonine-protein kinase 24 OS=Mus musculus GN=Stk24 PE=1 SV=1			0.511001	-0.968601	0.227164	55103.3	65636.4	14649.1	1023.77	50292.6	37890.3	7147.97	2919.61	2798.93	54343.1	46100.1	1458.85
2369	2369	sp|Q9JIX0|ENY2_MOUSE	Transcription and mRNA export factor ENY2 OS=Mus musculus GN=Eny2 PE=1 SV=1			0.545804	-0.873544	0.230293	6296.62	13651.2	70336.4	46718.5	8780.93	36631.8	14591.7	9221.02	24258.5	13783.9	27253.3	10454.8
1116	1116	sp|P58774|TPM2_MOUSE	Tropomyosin beta chain OS=Mus musculus GN=Tpm2 PE=1 SV=1			0.503732	-0.989271	0.235916	105680	47760.8	255822	379187	34562.8	72785.8	132553	104396	25057.4	38766.9	83987.9	66482.1
1734	1734	sp|P29595|NEDD8_MOUSE	NEDD8 OS=Mus musculus GN=Nedd8 PE=1 SV=2			0.559917	-0.836716	0.248243	154485	251037	993918	440137	123806	386620	86197.7	318818	152181	316761	359449	82399.4
2301	2301	sp|Q9CQ19|MYL9_MOUSE	Myosin regulatory light polypeptide 9 OS=Mus musculus GN=Myl9 PE=1 SV=3			0.531416	-0.912086	0.251598	31364.2	9504.01	15184.1	55945.1	1909.03	23588.7	25979.3	18618	4046.13	4752.57	17841.7	1829.44
2498	2498	sp|Q8BMS4|COQ3_MOUSE	Ubiquinone biosynthesis O-methyltransferase, mitochondrial OS=Mus musculus GN=Coq3 PE=1 SV=1			2.16534	1.1146	0.260613	65525.4	11064.4	5886.07	6753.7	12013.4	16104.4	13680.4	2613.11	61610.2	109011	55789.7	11392.1
2255	2255	sp|Q99LS3|SERB_MOUSE	Phosphoserine phosphatase OS=Mus musculus GN=Psph PE=1 SV=1			0.565026	-0.823612	0.273319	78550.6	7834.17	39954	60176.9	6239.72	84096.1	15640	9566.17	56694.6	7739.45	6507.01	60280.9
12	12	sp|Q7TMM9|TBB2A_MOUSE	Tubulin beta-2A chain OS=Mus musculus GN=Tubb2a PE=1 SV=1			0.23309	-2.10104	0.282936	111522	123188	314883	152871	2.51541e+06	243313	98444.9	142267	164396	234799	116450	50412
1236	1236	sp|P15949|K1KB9_MOUSE	Kallikrein 1-related peptidase b9 OS=Mus musculus GN=Klk1b9 PE=2 SV=1			0.184123	-2.44126	0.287037	20045.4	32293.6	43540.8	17811.6	636326	78805	43595.9	13070.5	13466.4	13021.3	28816.5	40634.5
2203	2203	sp|P15948|K1B22_MOUSE	Kallikrein 1-related peptidase b22 OS=Mus musculus GN=Klk1b22 PE=1 SV=1			0.378725	-1.40078	0.315759	1470.4	15662.2	5026.79	18734.4	109792	21145.3	2413.39	9493.27	747.918	19017.3	16950.4	16454.6
2365	2365	sp|Q61754|K1B24_MOUSE	Kallikrein 1-related peptidase b24 OS=Mus musculus GN=Klk1b24 PE=2 SV=3			0.302653	-1.72426	0.334486	3670.13	4673.9	6495.51	8164.85	80207	5752.01	3983.82	4621.31	9579.93	5039.29	1189.4	8564.33
668	668	sp|P50580|PA2G4_MOUSE	Proliferation-associated protein 2G4 OS=Mus musculus GN=Pa2g4 PE=1 SV=3			0.504973	-0.985723	0.426814	287954	325811	2.69868e+06	245384	314266	262635	327205	202765	782026	245866	222566	307497

## Sheet: Figure 1-B
1,75_male P<0.05		Peak name
sp	Q8CA95	PDE10_MOUSE
sp	P46660	AINX_MOUSE
sp	P03930	ATP8_MOUSE
sp	Q80UW2	FBX2_MOUSE
sp	P84104	SRSF3_MOUSE
sp	Q9Z110	P5CS_MOUSE
sp	P17665	COX7C_MOUSE
sp	P68372	TBB4B_MOUSE
sp	P08551	NFL_MOUSE
sp	Q8CGP2	H2B1P_MOUSE
sp	Q8BTM8	FLNA_MOUSE
sp	P99024	TBB5_MOUSE
sp	Q8BMJ3	IF1AX_MOUSE
sp	Q5M8N4	D39U1_MOUSE
sp	Q99LC3	NDUAA_MOUSE
sp	Q02248	CTNB1_MOUSE
sp	Q9CYN9	RENR_MOUSE
sp	Q99L45	IF2B_MOUSE
sp	P09405	NUCL_MOUSE
sp	Q91ZR1	RAB4B_MOUSE
sp	Q78ZA7	NP1L4_MOUSE
sp	Q9CPQ1	COX6C_MOUSE
sp	O35381	AN32A_MOUSE
sp	Q9JJF0	NP1L5_MOUSE
sp	P23927	CRYAB_MOUSE
sp	Q6ZWN5	RS9_MOUSE
sp	Q8VE70	PDC10_MOUSE
sp	Q59J78	MIMIT_MOUSE
sp	P25444	RS2_MOUSE
sp	P41216	ACSL1_MOUSE
sp	Q8BGX2	CS052_MOUSE
sp	Q9EST5	AN32B_MOUSE
sp	P28656	NP1L1_MOUSE
sp	P68040	RACK1_MOUSE
sp	Q91YS8	KCC1A_MOUSE
sp	Q6GQS1	SCMC3_MOUSE
sp	Q71M36	CSPG5_MOUSE
sp	P67984	RL22_MOUSE
sp	P56382	ATP5E_MOUSE
sp	Q5XG69	F169A_MOUSE
sp	Q8VE09	TT39C_MOUSE
sp	P59325	IF5_MOUSE
sp	Q9D7S7	RL22L_MOUSE
sp	Q9R0P4	SMAP_MOUSE
sp	Q6ZWY8	TYB10_MOUSE
sp	P14131	RS16_MOUSE
sp	P0DN34	NDUB1_MOUSE
sp	Q99KN9	EPN4_MOUSE
sp	Q3THE2	ML12B_MOUSE
sp	P62855	RS26_MOUSE
sp	Q9CQI6	COTL1_MOUSE
sp	O35382	EXOC4_MOUSE
sp	Q6PGL7	FAM21_MOUSE
sp	P43274	H14_MOUSE
sp	Q9JL35	HMGN5_MOUSE
sp	O08795	GLU2B_MOUSE
sp	P62264	RS14_MOUSE
sp	P62301	RS13_MOUSE
sp	P62267	RS23_MOUSE
sp	P12023	A4_MOUSE
sp	P63158	HMGB1_MOUSE
sp	P60867	RS20_MOUSE
sp	Q9D8W7	OCAD2_MOUSE
sp	P62748	HPCL1_MOUSE
sp	Q9EQU5	SET_MOUSE
sp	P62281	RS11_MOUSE
sp	P58404	STRN4_MOUSE
sp	Q6NVE9	PPTC7_MOUSE
sp	P70663	SPRL1_MOUSE
sp	Q66JS6	EI3JB_MOUSE
sp	F6ZDS4	TPR_MOUSE
sp	P28184	MT3_MOUSE
sp	P56565	S10A1_MOUSE
sp	Q80ST9	LCA5_MOUSE
sp	P62761	VISL1_MOUSE
sp	P51859	HDGF_MOUSE
sp	P26350	PTMA_MOUSE
sp	P03995	GFAP_MOUSE

## Sheet: Figure 1-C
ID	Term	Ontology Source	GOLevels	GOGroups	% Associated Genes	Nr. Genes	Associated Genes Found
GO:0014002	astrocyte development	GO_BiologicalProcess-EBI-UniProt-GOA-ACAP-ARAP_13.05.2021_00h00	[5, 6, 7, 8, 9, 10]	Group0	7.31707	3	[App, Gfap, Mt3]
GO:0042274	ribosomal small subunit biogenesis	GO_BiologicalProcess-EBI-UniProt-GOA-ACAP-ARAP_13.05.2021_00h00	[5, 6]	Group1	4.05405	3	[Rps14, Rps16, Rps2]
GO:0006119	oxidative phosphorylation	GO_BiologicalProcess-EBI-UniProt-GOA-ACAP-ARAP_13.05.2021_00h00	[3, 7]	Group2	4.38596	5	[Atp5e, Cox6c, Cox7c, Ndufa10, Slc25a23]
GO:0010257	NADH dehydrogenase complex assembly	GO_BiologicalProcess-EBI-UniProt-GOA-ACAP-ARAP_13.05.2021_00h00	[7]	Group3	5.45455	3	[Ndufa10, Ndufaf2, Ndufb1-ps]
GO:0032981	mitochondrial respiratory chain complex I assembly	GO_BiologicalProcess-EBI-UniProt-GOA-ACAP-ARAP_13.05.2021_00h00	[7, 8]	Group3	5.45455	3	[Ndufa10, Ndufaf2, Ndufb1-ps]
GO:0045104	intermediate filament cytoskeleton organization	GO_BiologicalProcess-EBI-UniProt-GOA-ACAP-ARAP_13.05.2021_00h00	[3, 6]	Group4	5.45455	3	[Gfap, Ina, Nefl]
GO:0005200	structural constituent of cytoskeleton	GO_BiologicalProcess-EBI-UniProt-GOA-ACAP-ARAP_13.05.2021_00h00	[6]	Group4	7.04225	5	[Gfap, Ina, Nefl, Tubb4b, Tubb5]
GO:0036475	neuron death in response to oxidative stress	GO_BiologicalProcess-EBI-UniProt-GOA-ACAP-ARAP_13.05.2021_00h00	[4, 6, 7]	Group5	7.5	3	[App, Ctnnb1, Rack1]
GO:1903203	regulation of oxidative stress-induced neuron death	GO_BiologicalProcess-EBI-UniProt-GOA-ACAP-ARAP_13.05.2021_00h00	[5, 6, 7, 8]	Group5	8.10811	3	[App, Ctnnb1, Rack1]
GO:0046824	positive regulation of nucleocytoplasmic transport	GO_BiologicalProcess-EBI-UniProt-GOA-ACAP-ARAP_13.05.2021_00h00	[4, 5, 6, 7, 8]	Group6	4.93827	4	[Anp32b, Camk1, Flna, Tpr]
GO:1904591	positive regulation of protein import	GO_BiologicalProcess-EBI-UniProt-GOA-ACAP-ARAP_13.05.2021_00h00	[4, 5, 6, 7, 8]	Group6	4.6875	3	[App, Flna, Tpr]
GO:0006611	protein export from nucleus	GO_BiologicalProcess-EBI-UniProt-GOA-ACAP-ARAP_13.05.2021_00h00	[5, 6, 7, 8]	Group6	4.34783	3	[Anp32b, Camk1, Tpr]
GO:0046825	regulation of protein export from nucleus	GO_BiologicalProcess-EBI-UniProt-GOA-ACAP-ARAP_13.05.2021_00h00	[6, 7, 8, 9]	Group6	8.10811	3	[Anp32b, Camk1, Tpr]
GO:0046827	positive regulation of protein export from nucleus	GO_BiologicalProcess-EBI-UniProt-GOA-ACAP-ARAP_13.05.2021_00h00	[5, 6, 7, 8, 9, 10]	Group6	15	3	[Anp32b, Camk1, Tpr]
GO:0006333	chromatin assembly or disassembly	GO_BiologicalProcess-EBI-UniProt-GOA-ACAP-ARAP_13.05.2021_00h00	[5, 7]	Group7	5	9	[Anp32b, H1f4, H2bc22, Hmgb1, Nap1l1, Nap1l4, Nap1l5, Set, Tpr]
GO:0034728	nucleosome organization	GO_BiologicalProcess-EBI-UniProt-GOA-ACAP-ARAP_13.05.2021_00h00	[5, 6, 7]	Group7	5.67376	8	[Anp32b, H1f4, H2bc22, Nap1l1, Nap1l4, Nap1l5, Ptma, Set]
GO:0031497	chromatin assembly	GO_BiologicalProcess-EBI-UniProt-GOA-ACAP-ARAP_13.05.2021_00h00	[5, 6, 8]	Group7	5.73248	9	[Anp32b, H1f4, H2bc22, Hmgb1, Nap1l1, Nap1l4, Nap1l5, Set, Tpr]
GO:0065004	protein-DNA complex assembly	GO_BiologicalProcess-EBI-UniProt-GOA-ACAP-ARAP_13.05.2021_00h00	[6, 7]	Group7	4.25532	8	[Anp32b, H1f4, H2bc22, Hmgb1, Nap1l1, Nap1l4, Nap1l5, Set]
GO:0006323	DNA packaging	GO_BiologicalProcess-EBI-UniProt-GOA-ACAP-ARAP_13.05.2021_00h00	[7]	Group7	4.41176	9	[Anp32b, H1f4, H2bc22, Hmgb1, Nap1l1, Nap1l4, Nap1l5, Set, Tpr]
GO:0006334	nucleosome assembly	GO_BiologicalProcess-EBI-UniProt-GOA-ACAP-ARAP_13.05.2021_00h00	[6, 7, 8, 9]	Group7	6.79612	7	[Anp32b, H1f4, H2bc22, Nap1l1, Nap1l4, Nap1l5, Set]
GO:0006413	translational initiation	GO_BiologicalProcess-EBI-UniProt-GOA-ACAP-ARAP_13.05.2021_00h00	[3, 6, 7, 8]	Group8	5.30973	6	[Eif1ax, Eif2s2, Eif3j2, Eif5, Rps2, Tpr]
GO:0002181	cytoplasmic translation	GO_BiologicalProcess-EBI-UniProt-GOA-ACAP-ARAP_13.05.2021_00h00	[6, 7, 8]	Group8	7.47664	8	[Eif2s2, Eif3j2, Eif5, Rpl22, Rpl22l1, Rps2, Rps23, Rps26]
GO:0002183	cytoplasmic translational initiation	GO_BiologicalProcess-EBI-UniProt-GOA-ACAP-ARAP_13.05.2021_00h00	[4, 7, 8, 9]	Group8	11.4286	4	[Eif2s2, Eif3j2, Eif5, Rps2]
GO:0001731	formation of translation preinitiation complex	GO_BiologicalProcess-EBI-UniProt-GOA-ACAP-ARAP_13.05.2021_00h00	[5, 6, 7, 8, 9, 10]	Group8	23.0769	3	[Eif2s2, Eif5, Rps2]
GO:0001732	formation of cytoplasmic translation initiation complex	GO_BiologicalProcess-EBI-UniProt-GOA-ACAP-ARAP_13.05.2021_00h00	[5, 6, 7, 8, 9, 10]	Group8	18.75	3	[Eif2s2, Eif3j2, Eif5]
GO:0045182	translation regulator activity	GO_BiologicalProcess-EBI-UniProt-GOA-ACAP-ARAP_13.05.2021_00h00	[6, 7, 8, 9]	Group8	5.10949	7	[Eif1ax, Eif2s2, Eif3j2, Eif5, Rpl22, Rps14, Rps9]
GO:0008135	translation factor activity, RNA binding	GO_BiologicalProcess-EBI-UniProt-GOA-ACAP-ARAP_13.05.2021_00h00	[6, 7, 8, 9, 10, 11]	Group8	4.7619	4	[Eif1ax, Eif2s2, Eif3j2, Eif5]
GO:0003743	translation initiation factor activity	GO_BiologicalProcess-EBI-UniProt-GOA-ACAP-ARAP_13.05.2021_00h00	[4, 7, 8, 9, 10, 11, 12]	Group8	7.54717	4	[Eif1ax, Eif2s2, Eif3j2, Eif5]

## Sheet: Figure 1-D
enrichment.Component_GO
term.description	observed.gene.count	background.gene.count	FDR
GO:0022627-cytosolic small ribosomal subunit	9	41	3.25e-11
GO:0015935-small ribosomal subunit	10	71	3.45e-11
GO:0022626-cytosolic ribosome	11	107	3.45e-11
GO:0005737-cytoplasm	65	9909	7.59e-11
GO:0005840-ribosome	13	215	7.59e-11
GO:0044391-ribosomal subunit	12	181	1.62e-10
GO:0005622-intracellular	69	12462	1.20e-08
GO:0043232-intracellular non-membrane-bounded organelle	36	3809	9.61e-08
GO:0032991-protein-containing complex	40	4701	1.16e-07
GO:0043226-organelle	63	10897	1.21e-07
GO:0043229-intracellular organelle	62	10645	1.57e-07
GO:1990904-ribonucleoprotein complex	16	765	2.21e-07
GO:0005623-cell	70	14044	1.10e-06
GO:0031967-organelle envelope	16	1015	8.67e-06
GO:0005829-cytosol	28	3326	7.15e-05
GO:0019866-organelle inner membrane	9	373	0.00012
GO:0043231-intracellular membrane-bounded organelle	51	9088	0.00014
GO:0043209-myelin sheath	7	212	0.00018
GO:0043227-membrane-bounded organelle	53	9775	0.00019
GO:0005743-mitochondrial inner membrane	8	321	0.00027
GO:0031966-mitochondrial membrane	10	539	0.00028
GO:0097449-astrocyte projection	3	15	0.00042
GO:0030018-Z disc	5	127	0.0012
GO:0043005-neuron projection	15	1429	0.0012
GO:0043198-dendritic shaft	4	67	0.0012
GO:0045298-tubulin complex	2	3	0.0012
GO:0098800-inner mitochondrial membrane protein complex	5	131	0.0012
GO:0099512-supramolecular fiber	11	809	0.0012
GO:0030425-dendrite	10	694	0.0014
GO:0097450-astrocyte end-foot	2	5	0.0021
GO:0005739-mitochondrion	13	1312	0.0049
GO:0005791-rough endoplasmic reticulum	4	110	0.0050
GO:0036477-somatodendritic compartment	11	990	0.0050
GO:0043197-dendritic spine	5	193	0.0050
GO:0005883-neurofilament	2	10	0.0054
GO:0099568-cytoplasmic region	7	439	0.0063
GO:0031090-organelle membrane	20	2740	0.0065
GO:0048471-perinuclear region of cytoplasm	9	730	0.0069
GO:0005641-nuclear envelope lumen	2	13	0.0075
GO:0012505-endomembrane system	24	3670	0.0075
GO:0070013-intracellular organelle lumen	25	3882	0.0075
GO:0120025-plasma membrane bounded cell projection	17	2172	0.0075
GO:0005634-nucleus	34	6086	0.0077
GO:0044297-cell body	9	776	0.0086
GO:0032432-actin filament bundle	3	72	0.0118
GO:0005938-cell cortex	5	261	0.0120
GO:0005856-cytoskeleton	15	1933	0.0132
GO:0005753-mitochondrial ATP synthase complex	2	21	0.0142
GO:0099513-polymeric cytoskeletal fiber	7	581	0.0208
GO:0005635-nuclear envelope	6	441	0.0219
GO:0031970-organelle envelope lumen	3	96	0.0232
GO:0031430-M band	2	29	0.0238
GO:0031981-nuclear lumen	21	3386	0.0238
GO:0042788-polysomal ribosome	2	30	0.0246
GO:0030426-growth cone	4	209	0.0286
GO:0005882-intermediate filament	3	120	0.0387
GO:0098794-postsynapse	6	514	0.0400

## Sheet: Figure 1-E
				CONTROL.MALE vs KP10.MALE			CONTROL vs KP10			CONTROL MALE	CONTROL MALE	CONTROL MALE	CONTROL MALE	CONTROL MALE	CONTROL MALE	KP10 MALE	KP10 MALE	KP10 MALE	KP10 MALE	KP10 MALE	KP10 MALE
Row	Index	Peak Name	Group	FoldChange	log2 FC	T.Test	FoldChange	log2 FC	T.Test	7	8	9	10	11	12	19	22	23	24	31	32
93	93	sp|P03995|GFAP_MOUSE	Glial fibrillary acidic protein OS=Mus musculus GN=Gfap PE=1 SV=4	2.0101	1.00727	0.0482237	2.0101	1.00727	0.0482237	2.32083e+06	2.85009e+06	812538	2.43706e+06	1.75599e+06	1.44274e+06	4.69454e+06	2.40215e+06	2.11309e+06	7.4604e+06	2.81946e+06	3.86622e+06
895	895	sp|P12023|A4_MOUSE	Amyloid beta A4 protein OS=Mus musculus GN=App PE=1 SV=3	0.514511	-0.958727	0.0247046	0.514511	-0.958727	0.0247046	326718	277213	680594	540268	273107	432883	181764	163813	148802	133932	374613	299192
1616	1616	sp|P28184|MT3_MOUSE	Metallothionein-3 OS=Mus musculus GN=Mt3 PE=1 SV=1	0.431688	-1.21194	0.0367178	0.431688	-1.21194	0.0367178	190658	113438	531541	371577	168409	322941	83753	128126	67928.5	100398	202009	151035
									Log2	CONTROL MALE	CONTROL MALE	CONTROL MALE	CONTROL MALE	CONTROL MALE	CONTROL MALE	KP10 MALE	KP10 MALE	KP10 MALE	KP10 MALE	KP10 MALE	KP10 MALE
									GFAP	21.1462	21.4426	19.6321	21.2167	20.7439	20.4604	22.1626	21.1959	21.0109	22.8308	21.427	21.8825
									APP	18.3177	18.0806	19.3764	19.0433	18.0591	18.7236	17.4717	17.3217	17.183	17.0311	18.515	18.1907
									MT3	17.5406	16.7915	19.0198	18.5033	17.3616	18.3009	16.3539	16.9672	16.0517	16.6154	17.6241	17.2045

## Sheet: Figure 1-F
Spot nº	ID MGI	Name	Av. Fold	T-test	BIOLOGICAL PROCESS-GO
1	MGI:97520	pyruvate carboxylase	1.50	0.01	Metabolic Process-Gluconeogénesis
2	MGI:97555	phosphoglycerate kinase 1	1.43	0.001	Metabolic Process-Gluconeogenesis-Glycolisis
3	MGI:97050	malate dehydrogenase 2, NAD (mitochondrial)	-2.52	0.0004	Metabolic Process-Tricarboxylic Acid Cycle
4	MGI:96413	isocitrate dehydrogenase 1 (NADP+), soluble	-1.26	0.003	Metabolic Process-Tricarboxylic Acid Cycle
5	MGI:96103	hexokinase 1	1.71	0.001	Metabolic Process-Glycolisis
6	MGI:95678	guanine deaminase	-1.21	0.007	Metabolic Process-Guanine Catabolic Process
7	MGI:97828	brain glycogen phosphorylase	1.66	0.03	Metabolic Process-Glycogen Catabolic Process
8	MGI:95753	glutamate dehydrogenase 1	-1.33	0.02	Metabolic Process-Glutamate Catabolic Process,
9	MGI:1919082	citrate synthase-like	1.46	0.007	Metabolic Process-Tricarboxylic Acid Cycle
10	MGI:88115	ATP synthase, H+ transporting, mitochondrial F1 complex, alpha subunit 1	-1.33	0.008	Metabolic Process-Ion Transport
11	MGI:87994	aldolase A, fructose-bisphosphate	1.43	0.009	Metabolic Process-Glycolisis
12	MGI:99600	aldehyde dehydrogenase 2, mitochondrial	-1.26	0.05	Metabolic Process-Oxidation Reduction Process
13	MGI:87880	aconitase 2, mitochondrial	1.41	0.01	Metabolic Process-Tricarboxylic Acid Cycle
14	MGI:95393	2-phospho-D-glycerate hydrolase	1.42	0.04	Metabolic Process-Positive Regulation of Binding
15	MGI:1927664	sirtuin 1 (silent mating type information regulation 2, homolog) 1	1.46	0.02	Regulation of Glucose Metabolic Process-Cell Glucose Homeostasis
16	MGI:107363	syntaxin binding protein 1	1.21	0.009	Neurotransmitter Secretion-Synaptic Vesicle Maturation
17	MGI:98460	synapsin-1	-1.38	0.04	Neurotransmitter Secretion-Synaptic Vesicle Maturation
18	MGI:95697	glial fibrillary acidic protein	-1.36	0.03	Neurotransmitter Uptake-Regulation of Glial Cell Proliferation
19	MGI:104652	capping protein (actin filament) muscle Z-line, beta	-1.30	0.009	Neuron Projection Development-Cell Projection Organization
20	MGI:107384	dynamin 1	1.36	0.04	Endocytosis-receptor internalization-Microtubule
21	MGI:107733	dynactin 2	1.25	0.02	Cell Proliferation-Microtubule Based Proces-Cell Proliferation
22	MGI:2140967	microtubule-associated protein, RP/EB family, member 3	1.27	0.04	Cell Cycle-Micortubule Binding
23	MGI:87907	gamma-actin	-2.58	0.02	Sarcomere Organization
31	MGI:104560	n-ethylmaleimide sensitive fusion protein	-1.26	0.003	Vesicle Mediated Transport-Regulation of Exocitosis
24	MGI:98869	tubulin, alpha 1A	-2.41	0.03	Microtubule Based Process
25	MGI:1346858	mitogen-activated protein kinase 1	1.36	0.04	Intracellular Signal Transduction-ERK1 and ERK2 cascade
26	MGI:1351869	pyridoxal (pyridoxine, vitamin B6) kinase	-1.34	0.03	Cell Proliferation-Phosphorylation
32	MGI:99441	Creatine kinase, mitochondrial1, ubiquitous	1.20	0.005	Phosphorilation
27	MGI:97572	prohibitin	1.20	0.04	Intracellular Signaling Pathaway-Cell Proliferation
28	MGI:96250	heat shock protein 90, alpha (cytosolic), class A member 1	1.45	0.004	Protein Folding-Neuron Migration
29	MGI:105384	Heat shock cognate 71 kDa protein	-1.83	0.02	Protein Folding-Regulation of Cell Cycle
30	MGI:1913495	HSPA (heat shock 70kDa) binding protein, cytoplasmic cochaperone 1	-1.49	0.04	Protein Folding-Protein Ubiquitination

## Sheet: Figure 2-A
Kiss1KO qPCR GFAP			Kiss1KO western GFAP			Kiss1KO qPCR Vimentin			Kiss1KO western Vimentin
Veh	Kp-10		Veh	Kp-10		Veh	Kp-10		Veh	Kp-10
1	3.304		0.736	2.584		1	2.7513		0.871	0.987
1.6386	2.4718		0.94	1.944		1.0899	1.9762		0.764	1.088
1.8128	3.6924		1.742	2.327		1.0181	1.6082		0.851	0.978
							1.6771
			Name gel: GFAP/bactin gel 1						Name gel: Vimentin/bactin gel 2

## Sheet: Figure 2-B
	Mouse				Human
	Cortical astrocytes	Hypothalamic astrocytes			Cortical astrocytes	Hypothalamic astrocytes
	33.3233	29.2187			32.329	32.318
	27.0868	28.9155			34.014	30.478
	28.4173	27.6922			32.829	31.777
	28.1163	27.5964			30.459	33.841
					28.464	32.329
					31.393

## Sheet: Figure 2-C
pERK								pAKT
Time	Control			Kp-10				Time	Control			Kp-10
1	0.63	0.64	1.73	2.74	1.81	2		1	0.48	0.6	1.92	2.01	1.7	1.82
10	0.86	1.11	1.03	1.71	1.55	1.43		10	1.23	0.93	0.83	1.86	2.28	1.76
30	1	1.07	0.92	1	0.96	0.95		30	0.85	0.87	1.28	1.34	0.76	0.67
Data analysis & gels
pAKT	RAT Culture
30'		Name gel: pAKT 30' & 10' Kp-10 treatment											10'	Name gel: pAKT 30' & 10' Kp-10 treatment												1'	Name gel: pAKT 1' Kp-10 treatment
pAKT					Loading control			30' pAKT					pAKT					Loading control			pAKT					P-Akt				Loading control				P-Akt
	DENSIDAD	NETO			DENSIDAD	NETO			DENSIDAD	Average	Normalization			DENSIDAD	NETO			DENSIDAD	NETO			DENSIDAD	Average	Normalization			DENSIDAD	NETO			DENSIDAD	NETO			DENSIDAD	Average	Normalization
BACKGROUND	139240	0		BACKGROUND	92372	0		BACKGROUND					BACKGROUND	107	0		BACKGROUND	141139	0		BACKGROUND					BACKGROUND	167639	0		BACKGROUND	191847	0		BACKGROUND
CONTROL	61383	-78		CONTROL	20834	-71.538		CONTROL	1.09033		0.853915		CONTROL	66	-0.041		CONTROL	89888	-51.251		CONTROL	0.000799984		1.23375		CONTROL	155390	-12.249		CONTROL	151323	-40.524		CONTROL	0.302265		0.482243
CONTROL	76264	-63		CONTROL	35699	-56.673		CONTROL	1.11164		0.870606		CONTROL	57	-0.05		CONTROL	58540	-82.599		CONTROL	0.000605334		0.933557		CONTROL	153872	-13.767		CONTROL	155385	-36.462		CONTROL	0.377571		0.602388
CONTROL	47379	-92		CONTROL	35882	-56.49		CONTROL	1.62861	1.27686	1.27548		CONTROL	60	-0.047		CONTROL	54091	-87.048		CONTROL	0.000539932	0.000648417	0.832693		CONTROL	150176	-17.463		CONTROL	177301	-14.546		CONTROL	1.20054	0.626791	1.91537
Kp10	46734	-93		Kp10	37824	-54.548		Kp10	1.70492		1.33525		Kp10	25	-0.082		Kp10	73322	-67.817		Kp10	0.00120914		1.86475		Kp10	136207	-31.432		Kp10	166856	-24.991		Kp10	1.25773		2.00662
Kp10	84377	-55		Kp10	35511	-56.861		Kp10	0.967271		0.757539		Kp10	15	-0.092		Kp10	78975	-62.164		Kp10	0.00147996		2.28241		Kp10	150392	-17.247		Kp10	175688	-16.159		Kp10	1.06733		1.70285
Kp10	94835	-44		Kp10	41203	-51.169		Kp10	0.859896	1.17736	0.673446		Kp10	45	-0.062		Kp10	86902	-54.237		Kp10	0.00114313	0.00127741	1.76296		Kp10	134995	-32.644		Kp10	163232	-28.615		Kp10	1.1408	1.15529	1.82007
30'		Name gel: pERK 30' & 10' Kp-10 treatment											10'	Name gel: pERK 30' & 10' Kp-10 treatment												1'		Name gel: pERK 1' Kp-10 treatment
P-ERK					Loading control			P-ERK					P-ERK					Loading control			P-ERK					P-ERK					Loading control			P-ERK
	DENSIDAD	NETO			DENSIDAD	NETO			DENSIDAD	Average	Normalization			DENSIDAD	NETO			DENSIDAD	NETO			DENSIDAD	Average	Normalization			DENSIDAD	NETO			DENSIDAD	NETO			DENSIDAD	Average	Normalization
BACKGROUND	115769	0		BACKGROUND	92372	0		BACKGROUND					BACKGROUND	109286	0		BACKGROUND	141139	0		BACKGROUND					BACKGROUND	163718	0		BACKGROUND	192618	0		BACKGROUND
CONTROL	36290	-79.479		CONTROL	20834	-71.538		CONTROL	1.111		1.00435		CONTROL	80337	-28.949		CONTROL	89888	-51.251		CONTROL	0.564848		0.856808		CONTROL	149688	-14.03		CONTROL	149371	-43.247		CONTROL	0.324416		0.625842
CONTROL	48628	-67.141		CONTROL	35699	-56.673		CONTROL	1.18471		1.07098		CONTROL	48866	-60.42		CONTROL	58540	-82.599		CONTROL	0.731486		1.10958		CONTROL	150840	-12.878		CONTROL	153971	-38.647		CONTROL	0.333221		0.642829
CONTROL	57988	-57.781		CONTROL	35882	-56.49		CONTROL	1.02285	1.10619	0.924665	1	CONTROL	49971	-59.315		CONTROL	54091	-87.048		CONTROL	0.681406	0.659246	1.03361		CONTROL	148077	-15.641		CONTROL	175190	-17.428		CONTROL	0.897464	0.518367	1.73133
Kp10	55217	-60.552		Kp10	37824	-54.548		Kp10	1.11007		1.00351		Kp10	33039	-76.247		Kp10	73322	-67.817		Kp10	1.12431		1.70544		Kp10	125206	-38.512		Kp10	165526	-27.092		Kp10	1.42153		2.74232
Kp10	55118	-60.651		Kp10	35511	-56.861		Kp10	1.06665		0.96426		Kp10	45822	-63.464		Kp10	78975	-62.164		Kp10	1.02091		1.54861		Kp10	146971	-16.747		Kp10	174725	-17.893		Kp10	0.935953		1.80558
Kp10	62027	-53.742		Kp10	41203	-51.169		Kp10	1.05028	1.07567	0.949462	0.97241	Kp10	58021	-51.265		Kp10	86902	-54.237		Kp10	0.945203	1.03014	1.43376		Kp10	130233	-33.485		Kp10	160355	-32.263		Kp10	1.03788	1.13179	2.0022
								Name gels loading control: 2014-01-21 astrocitos 1'_2; 2013-12-03 astrocitos 10' ; 2013-12-03 astrocitos 30'

## Sheet: Figure 2-D
pERK/ERK
Cortical astrocytes			Hypothalamic astrocytes
100	100	100	100	100	100	Control
81.422	92.0055	86.2007	186.768	194.105	163.361	Kp-10
3334.34	9134.92	8585.96	1073.98	269.221	397.553	EGF
Name gel: Western blots scans_Ctx Hyp astro
pAKT/AKT
Cortical astrocytes			Hypothalamic astrocytes
100	100	100	100	100	100	Control
73.9706	88.9028	103.026	87.5904	95.4424	113.501	Kp-10
864.816	911.409	759.232	195.862	144.253	140.53	EGF
Name gel: Western blots scans_Ctx Hyp astro

[truncated: 39 more sheets: Figure 3-C, Figure 4-B, Figure 4-C, Figure 5-A, Figure 5-B, Figure 5-C, Figure 5-D, Figure 5-E, Figure 5-F, Figure 5-G, Figure 5-H, Figure 6-A, Suppl. Figure 1-B, Suppl. Figure 1-C, Suppl. Figure 2-C, Suppl. Figure 2-D, Suppl. Figure 3-A, Suppl. Figure 3-B, Suppl. Figure 3-C, Suppl. Figure 3-D …]
